# Supplementary material for: A prognostic model for Schistosoma japonicum infection-associated liver hepatocellular carcinoma: strengthening the connection through initial biological experiments
Source: Infect Agent Cancer. 2024 Mar 21;19:10. doi: 10.1186/s13027-024-00569-4 (PMC10956344; doi:10.1186/s13027-024-00569-4)
Supplement: Supplementary file 7 — Additional file 7. Table S1. Basic clinicopathological information of TCGA. [file 13027_2024_569_MOESM7_ESM.csv]

Supplementary Table1 Basic clinicopathological information of TCGA
	Risk	Grade	Stage	M	N	T	Age	Gender
TCGA-G3-AAV4	high	G1	stage I	M0	N0	T1	83	female
TCGA-DD-A1ED	low	G1	stage I	M0	N0	T1	68	male
TCGA-DD-A73E	high	G1	stage I	M0	N0	T1	66	male
TCGA-DD-A73F	low	G1	stage I	M0	N0	T1	77	female
TCGA-DD-AAE4	low	G1	stage I	M0	N0	T1	49	female
TCGA-DD-A4NO	high	G1	stage I	M0	N0	T1	65	male
TCGA-DD-A4NL	low	G1	stage I	M0	N0	T1	46	male
TCGA-KR-A7K8	low	G1	stage I	M0	N0	T1	57	male
TCGA-KR-A7K0	high	G1	stage I	M0	N0	T1	65	male
TCGA-KR-A7K2	low	G1	stage I	M0	N0	T1	64	male
TCGA-FV-A2QR	low	G1	stage I	M0	N0	T1	75	male
TCGA-BC-A69I	low	G1	stage I	M0	N0	T1	69	male
TCGA-G3-AAV2	low	G1	stage I	M0	N0	T1	50	male
TCGA-DD-A3A2	low	G1	stage I	M0	N0	T1	76	female
TCGA-DD-AAVP	low	G1	stage I	M0	N0	T1	48	male
TCGA-KR-A7K7	high	G1	stage II	M0	N0	T2	61	female
TCGA-5C-AAPD	high	G1	stage II	M0	N0	T2	61	male
TCGA-CC-A7IH	high	G1	stage III	M0	N0	T3	58	male
TCGA-CC-5263	high	G1	stage III	M0	N0	T3	35	male
TCGA-DD-A4NV	low	G1	stage III	M0	N0	T3	61	male
TCGA-2Y-A9H0	low	G1	stage III	M0	N0	T3	49	male
TCGA-CC-A3MB	high	G1	stage III	M0	N0	T3	36	male
TCGA-CC-A123	high	G1	stage III	M0	N0	T3	24	female
TCGA-CC-A7IF	low	G1	stage III	M0	N0	T3	59	male
TCGA-CC-A7IL	low	G1	stage III	M0	N0	T3	61	male
TCGA-DD-A73C	low	G1	stage III	M0	N0	T3	65	female
TCGA-XR-A8TE	low	G1	stage III	unknow	N0	T3	16	male
TCGA-CC-5262	high	G1	stage III	M0	N0	T4	67	male
TCGA-CC-5260	high	G1	stage III	M0	N0	T4	61	female
TCGA-DD-AAVQ	low	G2	stage I	M0	N0	T1	38	male
TCGA-DD-AAE3	low	G2	stage I	M0	N0	T1	50	male
TCGA-G3-A3CG	low	G2	stage I	M0	N0	T1	80	male
TCGA-5C-A9VH	high	G2	stage I	M0	N0	T1	70	male
TCGA-DD-AACC	low	G2	stage I	M0	N0	T1	61	male
TCGA-DD-AAEH	low	G2	stage I	M0	N0	T1	73	male
TCGA-DD-A11B	high	G2	stage I	M0	N0	T1	73	male
TCGA-DD-AAVS	low	G2	stage I	M0	N0	T1	56	male
TCGA-DD-AAE7	low	G2	stage I	M0	N0	T1	72	male
TCGA-RC-A7SF	low	G2	stage I	M0	N0	T1	66	male
TCGA-DD-AACT	low	G2	stage I	M0	N0	T1	69	female
TCGA-DD-AAEB	low	G2	stage I	M0	N0	T1	60	male
TCGA-DD-AAVR	low	G2	stage I	M0	N0	T1	44	male
TCGA-DD-AAD3	low	G2	stage I	M0	N0	T1	43	male
TCGA-G3-A25V	low	G2	stage I	M0	N0	T1	68	male
TCGA-DD-AAW0	low	G2	stage I	M0	N0	T1	54	male
TCGA-G3-AAV0	low	G2	stage I	M0	N0	T1	58	male
TCGA-DD-AAVW	high	G2	stage I	M0	N0	T1	35	male
TCGA-DD-A73A	low	G2	stage I	M0	N0	T1	71	male
TCGA-DD-AAEI	low	G2	stage I	M0	N0	T1	72	male
TCGA-G3-AAUZ	low	G2	stage I	M0	N0	T1	48	male
TCGA-BD-A3EP	high	G2	stage I	M0	N0	T1	75	female
TCGA-DD-A3A3	low	G2	stage I	M0	N0	T1	45	male
TCGA-DD-AADY	high	G2	stage I	M0	N0	T1	55	female
TCGA-DD-AAW2	low	G2	stage I	M0	N0	T1	69	male
TCGA-G3-A3CK	low	G2	stage I	M0	N0	T1	61	male
TCGA-DD-AAD0	high	G2	stage I	M0	N0	T1	73	female
TCGA-DD-AAD2	low	G2	stage I	M0	N0	T1	66	male
TCGA-DD-AAE6	high	G2	stage I	M0	N0	T1	59	female
TCGA-DD-AADS	low	G2	stage I	M0	N0	T1	63	male
TCGA-DD-A73B	high	G2	stage I	M0	N0	T1	72	female
TCGA-DD-A4NF	high	G2	stage I	M0	N0	T1	72	male
TCGA-G3-A25Z	low	G2	stage I	M0	N0	T1	58	male
TCGA-DD-AAD8	low	G2	stage I	M0	N0	T1	73	female
TCGA-DD-AAVZ	low	G2	stage I	M0	N0	T1	38	male
TCGA-DD-A1EI	high	G2	stage I	M0	N0	T1	46	male
TCGA-DD-A4NB	low	G2	stage I	M0	N0	T1	25	male
TCGA-DD-AACK	high	G2	stage I	M0	N0	T1	70	male
TCGA-G3-A3CI	low	G2	stage I	M0	N0	T1	71	male
TCGA-DD-A11D	low	G2	stage I	M0	N0	T1	57	female
TCGA-DD-A4NS	low	G2	stage I	M0	N0	T1	61	female
TCGA-G3-A25S	high	G2	stage I	M0	N0	T1	64	male
TCGA-DD-AAW3	low	G2	stage I	M0	N0	T1	69	male
TCGA-DD-A1EB	low	G2	stage I	M0	N0	T1	72	female
TCGA-DD-AAC9	low	G2	stage I	M0	N0	T1	51	male
TCGA-2Y-A9H7	low	G2	stage I	unknow	N0	T1	81	female
TCGA-2Y-A9H4	high	G2	stage I	unknow	N0	T1	68	male
TCGA-GJ-A9DB	low	G2	stage I	unknow	N0	T1	68	male
TCGA-2Y-A9GW	high	G2	stage I	unknow	N0	T1	64	male
TCGA-BC-A10Z	high	G2	stage I	unknow	N0	T1	62	female
TCGA-2Y-A9H9	high	G2	stage I	unknow	N0	T1	70	male
TCGA-K7-A6G5	high	G2	stage I	unknow	N0	T1	66	male
TCGA-FV-A2QQ	high	G2	stage I	unknow	N0	T1	80	male
TCGA-EP-A26S	low	G2	stage I	unknow	N0	T1	70	male
TCGA-G3-A3CJ	low	G2	stage II	M0	N0	T2	52	male
TCGA-CC-5261	high	G2	stage II	M0	N0	T2	44	male
TCGA-G3-AAV5	high	G2	stage II	M0	N0	T2	67	male
TCGA-DD-AAVX	low	G2	stage II	M0	N0	T2	38	male
TCGA-CC-A8HV	high	G2	stage II	M0	N0	T2	51	female
TCGA-DD-AAVU	low	G2	stage II	M0	N0	T2	46	male
TCGA-DD-AACJ	low	G2	stage II	M0	N0	T2	75	male
TCGA-G3-AAV3	low	G2	stage II	M0	N0	T2	58	female
TCGA-DD-A118	low	G2	stage II	M0	N0	T2	77	female
TCGA-ED-A5KG	high	G2	stage II	M0	N0	T2	60	female
TCGA-5R-AA1C	high	G2	stage II	M0	N0	T2	57	male
TCGA-ED-A459	high	G2	stage II	M0	N0	T2	47	male
TCGA-G3-A5SI	low	G2	stage II	M0	N0	T2	44	male
TCGA-RC-A7SB	low	G2	stage II	M0	N0	T2	53	male
TCGA-MI-A75G	low	G2	stage II	M0	N0	T2	63	male
TCGA-DD-A4NJ	high	G2	stage II	M0	N0	T2	54	female
TCGA-DD-A3A8	low	G2	stage II	M0	N0	T2	75	male
TCGA-5C-A9VG	high	G2	stage II	M0	N0	T2	58	male
TCGA-CC-5258	high	G2	stage II	M0	N0	T2	48	male
TCGA-DD-A3A6	low	G2	stage II	M0	N0	T2	72	female
TCGA-DD-A1EA	low	G2	stage II	M0	N0	T2	68	male
TCGA-5R-AAAM	low	G2	stage II	M0	N0	T2	65	female
TCGA-CC-A7IG	high	G2	stage II	M0	N0	T2	47	male
TCGA-CC-A9FS	low	G2	stage II	M0	N0	T2	55	male
TCGA-G3-AAV7	high	G2	stage II	M0	N0	T2	38	male
TCGA-RG-A7D4	high	G2	stage II	M0	N0	T2	69	male
TCGA-UB-A7MA	high	G2	stage II	M0	N0	T2	62	female
TCGA-FV-A3I1	high	G2	stage II	unknow	N0	T2	81	female
TCGA-DD-A3A5	low	G2	stage III	M0	N0	T3	66	female
TCGA-DD-A39W	low	G2	stage III	M0	N0	T3	29	female
TCGA-CC-A3MC	high	G2	stage III	M0	N0	T3	54	male
TCGA-DD-A115	low	G2	stage III	M0	N0	T3	53	male
TCGA-CC-A9FV	high	G2	stage III	M0	N0	T3	57	male
TCGA-CC-5264	high	G2	stage III	M0	N0	T3	71	male
TCGA-G3-A25T	high	G2	stage III	M0	N0	T3	45	female
TCGA-CC-A7IE	low	G2	stage III	M0	N0	T3	57	male
TCGA-DD-AAW1	low	G2	stage III	M0	N0	T3	55	male
TCGA-CC-A8HT	high	G2	stage III	M0	N0	T3	74	male
TCGA-DD-A4NK	low	G2	stage III	M0	N0	T3	80	female
TCGA-DD-AAVY	low	G2	stage III	M0	N0	T3	56	male
TCGA-CC-A3MA	high	G2	stage III	M0	N0	T3	61	male
TCGA-CC-A5UD	high	G2	stage III	M0	N0	T3	45	male
TCGA-CC-A9FW	high	G2	stage III	M0	N0	T3	68	male
TCGA-ED-A7XO	low	G2	stage III	M0	N0	T3	29	male
TCGA-CC-A9FU	high	G2	stage III	M0	N0	T3	52	female
TCGA-ED-A82E	high	G2	stage III	M0	N0	T3	60	female
TCGA-G3-A3CH	low	G2	stage III	M0	N0	T3	53	male
TCGA-LG-A9QD	low	G2	stage III	M0	N0	T3	68	male
TCGA-ED-A97K	low	G2	stage III	M0	N0	T3	54	male
TCGA-DD-A3A1	low	G2	stage III	M0	N0	T3	65	male
TCGA-BC-A10X	low	G2	stage III	unknow	N0	T3	52	female
TCGA-G3-A6UC	low	G2	stage III	M0	N0	T3	65	male
TCGA-PD-A5DF	high	G2	stage III	M0	N0	T4	58	female
TCGA-CC-A5UE	high	G2	stage III	M0	N0	T4	48	male
TCGA-MI-A75E	low	G2	stage III	M0	N0	T4	61	male
TCGA-CC-5259	low	G2	stage III	M0	N0	T4	60	female
TCGA-DD-A1EK	low	G2	stage IV	M1	N0	T4	64	female
TCGA-DD-A3A9	low	G2	stage IV	M1	N0	T4	64	female
TCGA-DD-AAEG	low	G3	stage I	M0	N0	T1	59	female
TCGA-DD-AACE	low	G3	stage I	M0	N0	T1	62	male
TCGA-DD-AAE9	high	G3	stage I	M0	N0	T1	69	male
TCGA-DD-A4ND	low	G3	stage I	M0	N0	T1	56	female
TCGA-DD-A4NR	high	G3	stage I	M0	N0	T1	85	female
TCGA-G3-A25U	low	G3	stage I	M0	N0	T1	63	female
TCGA-DD-AACB	high	G3	stage I	M0	N0	T1	74	female
TCGA-DD-A1EG	high	G3	stage I	M0	N0	T1	76	male
TCGA-DD-AACO	high	G3	stage I	M0	N0	T1	40	male
TCGA-DD-AACA	low	G3	stage I	M0	N0	T1	65	male
TCGA-DD-AACV	high	G3	stage I	M0	N0	T1	53	male
TCGA-DD-AAED	high	G3	stage I	M0	N0	T1	51	male
TCGA-MI-A75C	high	G3	stage I	M0	N0	T1	64	male
TCGA-DD-AACP	high	G3	stage I	M0	N0	T1	64	male
TCGA-DD-AACN	low	G3	stage I	M0	N0	T1	32	male
TCGA-DD-A1EC	high	G3	stage I	M0	N0	T1	20	female
TCGA-DD-AACF	low	G3	stage I	M0	N0	T1	68	male
TCGA-G3-A25Y	high	G3	stage I	M0	N0	T1	52	female
TCGA-DD-AAE2	low	G3	stage I	M0	N0	T1	51	male
TCGA-DD-A4NP	low	G3	stage I	M0	N0	T1	32	male
TCGA-DD-A4NN	high	G3	stage I	M0	N0	T1	56	female
TCGA-DD-A1EF	high	G3	stage I	M0	N0	T1	57	female
TCGA-DD-AADV	high	G3	stage I	M0	N0	T1	50	male
TCGA-DD-AADC	high	G3	stage I	M0	N0	T1	53	male
TCGA-DD-AADP	low	G3	stage I	M0	N0	T1	45	male
TCGA-DD-AADI	high	G3	stage I	M0	N0	T1	43	female
TCGA-DD-AAEA	high	G3	stage I	M0	N0	T1	65	male
TCGA-RC-A7SK	high	G3	stage I	M0	N0	T1	59	male
TCGA-DD-AACU	high	G3	stage I	M0	N0	T1	59	male
TCGA-DD-AAC8	high	G3	stage I	M0	N0	T1	72	male
TCGA-DD-AACW	high	G3	stage I	M0	N0	T1	43	male
TCGA-DD-AADA	low	G3	stage I	M0	N0	T1	66	female
TCGA-DD-AACS	high	G3	stage I	M0	N0	T1	39	male
TCGA-DD-AACL	high	G3	stage I	M0	N0	T1	66	female
TCGA-DD-A11A	high	G3	stage I	M0	N0	T1	67	male
TCGA-DD-AADO	low	G3	stage I	M0	N0	T1	55	male
TCGA-DD-AADJ	low	G3	stage I	M0	N0	T1	70	female
TCGA-DD-A11C	low	G3	stage I	M0	N0	T1	69	male
TCGA-DD-AAD5	high	G3	stage I	M0	N0	T1	54	male
TCGA-DD-AADW	high	G3	stage I	M0	N0	T1	48	male
TCGA-DD-A73G	low	G3	stage I	M0	N0	T1	73	female
TCGA-RC-A7S9	high	G3	stage I	M0	N0	T1	47	female
TCGA-DD-AACY	low	G3	stage I	M0	N0	T1	61	male
TCGA-DD-AAE1	low	G3	stage I	M0	N0	T1	52	male
TCGA-DD-AADR	high	G3	stage I	M0	N0	T1	58	male
TCGA-2Y-A9H5	low	G3	stage I	unknow	N0	T1	59	female
TCGA-UB-A7MD	high	G3	stage I	unknow	N0	T1	67	male
TCGA-2Y-A9H2	high	G3	stage I	unknow	N0	T1	64	female
TCGA-MR-A8JO	low	G3	stage I	unknow	N0	T1	34	male
TCGA-DD-AACQ	high	G3	stage II	M0	N0	T2	50	male
TCGA-CC-A7IJ	high	G3	stage II	M0	N0	T2	56	male
TCGA-DD-A113	high	G3	stage II	M0	N0	T2	55	female
TCGA-DD-AADQ	low	G3	stage II	M0	N0	T2	59	male
TCGA-DD-A4NQ	high	G3	stage II	M0	N0	T2	60	male
TCGA-BC-A3KG	high	G3	stage II	M0	N0	T2	68	female
TCGA-DD-AADK	low	G3	stage II	M0	N0	T2	68	female
TCGA-ED-A4XI	low	G3	stage II	M0	N0	T2	58	male
TCGA-G3-A25X	high	G3	stage II	M0	N0	T2	73	male
TCGA-DD-AACH	high	G3	stage II	M0	N0	T2	69	male
TCGA-DD-AAVV	low	G3	stage II	M0	N0	T2	56	male
TCGA-DD-A1EL	high	G3	stage II	M0	N0	T2	23	male
TCGA-DD-AACX	low	G3	stage II	M0	N0	T2	66	male
TCGA-DD-AAEK	high	G3	stage II	M0	N0	T2	51	male
TCGA-ED-A7XP	high	G3	stage II	M0	N0	T2	53	female
TCGA-DD-AADU	low	G3	stage II	M0	N0	T2	60	male
TCGA-DD-AADM	low	G3	stage II	M0	N0	T2	58	male
TCGA-RC-A7SH	low	G3	stage II	M0	N0	T2	42	male
TCGA-RC-A6M3	high	G3	stage II	M0	N0	T2	24	male
TCGA-DD-AACI	high	G3	stage II	M0	N0	T2	69	male
TCGA-DD-A1EH	high	G3	stage III	M0	N0	T3	23	male
TCGA-CC-A3M9	high	G3	stage III	M0	N0	T3	45	male
TCGA-CC-A5UC	high	G3	stage III	M0	N0	T3	63	male
TCGA-DD-A1EE	high	G3	stage III	M0	N0	T3	73	male
TCGA-CC-A7II	high	G3	stage III	M0	N0	T3	54	male
TCGA-CC-A8HU	high	G3	stage III	M0	N0	T3	39	female
TCGA-DD-A116	low	G3	stage III	M0	N0	T3	68	male
TCGA-DD-A3A4	low	G3	stage III	M0	N0	T3	37	male
TCGA-CC-A7IK	high	G3	stage III	M0	N0	T3	59	male
TCGA-CC-A1HT	high	G3	stage III	M0	N0	T3	50	male
TCGA-BC-4072	high	G3	stage III	M0	N0	T3	74	female
TCGA-ED-A8O6	high	G3	stage III	M0	N0	T3	50	female
TCGA-ED-A66X	low	G3	stage III	M0	N0	T3	35	male
TCGA-5R-AA1D	low	G3	stage III	M0	N0	T3	17	female
TCGA-DD-A4NE	low	G3	stage III	M0	N0	T3	75	female
TCGA-G3-AAV6	high	G3	stage III	M0	N0	T3	53	female
TCGA-ED-A66Y	high	G3	stage III	M0	N0	T3	51	female
TCGA-ED-A8O5	high	G3	stage III	M0	N0	T3	59	female
TCGA-DD-AAD6	high	G3	stage III	M0	N0	T3	66	male
TCGA-DD-AADG	low	G3	stage III	M0	N0	T3	70	male
TCGA-BC-4073	high	G3	stage III	unknow	N0	T3	73	male
TCGA-UB-A7MC	high	G3	stage III	unknow	N0	T3	59	male
TCGA-YA-A8S7	high	G3	stage III	unknow	N0	T3	68	male
TCGA-XR-A8TD	low	G3	stage III	M0	N0	T3	49	female
TCGA-DD-A4NH	high	G3	stage III	M0	N0	T3	65	female
TCGA-DD-A3A7	high	G3	stage III	M0	N0	T3	67	male
TCGA-BC-A8YO	high	G3	stage III	M0	N0	T4	66	female
TCGA-G3-AAV1	high	G3	stage III	M0	N0	T4	51	male
TCGA-BW-A5NP	high	G3	stage IV	M1	N0	T2	26	female
TCGA-DD-A119	low	G3	stage IV	M1	N0	T3	40	male
TCGA-DD-AADF	high	G4	stage I	M0	N0	T1	64	female
TCGA-DD-AACD	low	G4	stage I	M0	N0	T1	48	male
TCGA-DD-AADD	high	G4	stage I	M0	N0	T1	51	male
TCGA-DD-AADB	high	G4	stage I	M0	N0	T1	51	male
TCGA-DD-AADL	high	G4	stage I	M0	N0	T1	58	male
TCGA-DD-AAEE	high	G4	stage I	M0	N0	T1	55	male
TCGA-DD-AACZ	high	G4	stage I	M0	N0	T1	63	female
TCGA-DD-AAD1	low	G4	stage I	M0	N0	T1	51	female
TCGA-DD-AA3A	high	G4	stage I	unknow	N0	T1	81	female
TCGA-DD-AACG	high	G4	stage II	M0	N0	T2	52	male
TCGA-DD-AAE0	high	G4	stage III	M0	N0	T3	45	female
TCGA-FV-A23B	high	unknow	stage II	M0	N0	T2	70	female
TCGA-CC-A8HS	high	G1	stage III	M0	N1	T3	18	male
TCGA-DD-A1EJ	high	G2	stage III	M0	N1	T1	71	female
TCGA-RC-A6M5	low	G2	stage IV	M0	N1	T1	20	female
TCGA-DD-A4NA	high	G3	stage III	M0	N1	T2	67	female
TCGA-ZP-A9CY	low	G1	unknow	unknow	unknow	T1	66	female
TCGA-ZP-A9CV	high	G1	unknow	unknow	unknow	T1	59	male
TCGA-ZP-A9D0	low	G1	unknow	unknow	unknow	T1	67	female
TCGA-ZP-A9CZ	high	G1	unknow	unknow	unknow	T1	72	male
TCGA-ZP-A9D4	low	G1	unknow	unknow	unknow	T1	64	female
TCGA-BC-A110	low	G1	unknow	unknow	unknow	T1	51	female
TCGA-MI-A75I	high	G1	unknow	unknow	unknow	T2	61	male
TCGA-BC-A10S	low	G1	unknow	unknow	unknow	T3	81	male
TCGA-BC-A10T	high	G1	unknow	unknow	unknow	T4	76	male
TCGA-G3-A5SK	low	G1	stage I	M0	unknow	T1	58	male
TCGA-MR-A520	low	G1	stage I	unknow	unknow	T1	58	male
TCGA-2Y-A9GV	low	G1	stage I	unknow	unknow	T1	54	female
TCGA-XR-A8TF	high	G1	stage I	unknow	unknow	T1	74	male
TCGA-G3-A7M7	low	G1	stage I	unknow	unknow	T1	65	male
TCGA-G3-A7M8	low	G1	stage I	unknow	unknow	T1	31	male
TCGA-K7-A5RF	low	G1	stage I	unknow	unknow	T1	64	male
TCGA-K7-A5RG	high	G1	stage I	unknow	unknow	T1	66	male
TCGA-EP-A12J	low	G1	stage I	unknow	unknow	T1	62	male
TCGA-UB-AA0V	low	G1	stage I	unknow	unknow	unknow	69	female
TCGA-2Y-A9H3	low	G1	stage II	unknow	unknow	T2	45	male
TCGA-WX-AA46	low	G1	stage II	unknow	unknow	T2	61	male
TCGA-ZS-A9CE	low	G1	stage II	unknow	unknow	T2	79	female
TCGA-DD-A73D	high	G1	stage II	unknow	unknow	T2	68	female
TCGA-NI-A4U2	low	G1	stage III	unknow	unknow	T3	71	male
TCGA-3K-AAZ8	low	G1	stage III	unknow	unknow	T3	65	male
TCGA-T1-A6J8	high	G2	unknow	M0	unknow	T1	68	male
TCGA-ZP-A9D1	low	G2	unknow	unknow	unknow	T1	56	female
TCGA-2Y-A9H8	low	G2	unknow	unknow	unknow	T1	85	female
TCGA-BC-A10U	high	G2	unknow	unknow	unknow	T2	69	male
TCGA-2Y-A9GS	high	G2	unknow	unknow	unknow	T2	58	male
TCGA-ZP-A9D2	high	G2	unknow	unknow	unknow	T2	51	male
TCGA-BD-A2L6	low	G2	unknow	unknow	unknow	T2	69	male
TCGA-BC-A10R	low	G2	unknow	unknow	unknow	T3	66	female
TCGA-BC-A112	high	G2	unknow	unknow	unknow	T3	80	male
TCGA-DD-A39X	low	G2	stage I	M0	unknow	T1	78	female
TCGA-FV-A4ZQ	high	G2	stage I	M0	unknow	T1	52	male
TCGA-FV-A496	low	G2	stage I	M0	unknow	T1	84	female
TCGA-HP-A5MZ	high	G2	stage I	M0	unknow	T1	78	male
TCGA-LG-A9QC	low	G2	stage I	M0	unknow	T1	48	male
TCGA-BC-A3KF	high	G2	stage I	M0	unknow	T1	66	female
TCGA-G3-A5SJ	high	G2	stage I	M0	unknow	T1	59	male
TCGA-ED-A627	low	G2	stage I	M0	unknow	T1	74	male
TCGA-XR-A8TG	low	G2	stage I	M0	unknow	T1	58	male
TCGA-EP-A2KB	low	G2	stage I	unknow	unknow	T1	46	female
TCGA-FV-A3R3	low	G2	stage I	unknow	unknow	T1	38	female
TCGA-ES-A2HS	low	G2	stage I	unknow	unknow	T1	80	male
TCGA-2Y-A9GU	low	G2	stage I	unknow	unknow	T1	55	female
TCGA-G3-A7M5	low	G2	stage I	unknow	unknow	T1	76	male
TCGA-EP-A3JL	high	G2	stage I	unknow	unknow	T1	76	male
TCGA-2Y-A9H1	low	G2	stage I	unknow	unknow	T1	58	male
TCGA-O8-A75V	low	G2	stage I	unknow	unknow	T1	54	male
TCGA-ES-A2HT	low	G2	stage I	unknow	unknow	T1	54	male
TCGA-2Y-A9GX	low	G2	stage I	unknow	unknow	T1	68	male
TCGA-WJ-A86L	low	G2	stage I	unknow	unknow	T1	68	female
TCGA-GJ-A3OU	high	G2	stage I	unknow	unknow	T1	59	male
TCGA-2Y-A9HB	low	G2	stage I	unknow	unknow	T1	66	male
TCGA-2Y-A9H6	low	G2	stage I	unknow	unknow	T1	68	female
TCGA-2Y-A9GT	low	G2	stage I	unknow	unknow	T1	51	male
TCGA-UB-A7ME	high	G2	stage I	unknow	unknow	T1	51	male
TCGA-XR-A8TC	low	G2	stage I	unknow	unknow	T1	43	female
TCGA-FV-A3I0	high	G2	stage II	M0	unknow	T2	76	female
TCGA-DD-A4NI	low	G2	stage II	M0	unknow	T2	67	male
TCGA-FV-A495	low	G2	stage II	M0	unknow	T2	51	female
TCGA-LG-A6GG	low	G2	stage II	M0	unknow	T2	79	female
TCGA-WQ-AB4B	low	G2	stage II	M0	unknow	T2	62	male
TCGA-ED-A7PZ	low	G2	stage II	M0	unknow	T2	61	male
TCGA-DD-A39Z	low	G2	stage II	M0	unknow	T2	43	female
TCGA-G3-A5SL	high	G2	stage II	M0	unknow	T2	70	male
TCGA-ZS-A9CG	low	G2	stage II	unknow	unknow	T2	55	male
TCGA-ZS-A9CF	low	G2	stage II	unknow	unknow	T2	64	male
TCGA-4R-AA8I	high	G2	stage II	unknow	unknow	T2	66	male
TCGA-2Y-A9GZ	low	G2	stage II	unknow	unknow	T2	82	female
TCGA-2Y-A9HA	high	G2	stage II	unknow	unknow	T2	70	male
TCGA-GJ-A6C0	high	G2	stage II	unknow	unknow	T2	75	female
TCGA-ZS-A9CD	low	G2	stage II	unknow	unknow	T2	73	male
TCGA-BD-A3ER	low	G2	stage II	unknow	unknow	T2	62	male
TCGA-UB-AA0U	high	G2	stage II	unknow	unknow	T2	60	male
TCGA-QA-A7B7	low	G2	stage II	unknow	unknow	T2	48	male
TCGA-K7-AAU7	high	G2	stage II	unknow	unknow	T2	61	male
TCGA-BC-A216	low	G2	stage III	M0	unknow	T3	62	female
TCGA-FV-A4ZP	high	G2	stage III	M0	unknow	T3	78	male
TCGA-DD-A4NG	high	G2	stage III	M0	unknow	T3	77	male
TCGA-RC-A6M4	low	G2	stage III	unknow	unknow	T3	74	female
TCGA-BW-A5NO	high	G2	stage III	unknow	unknow	T3	50	male
TCGA-WX-AA47	low	G2	stage III	unknow	unknow	T3	33	female
TCGA-EP-A3RK	high	G2	stage III	unknow	unknow	T3	73	male
TCGA-UB-A7MF	high	G2	stage III	unknow	unknow	T3	56	male
TCGA-G3-A7M9	high	G2	stage III	unknow	unknow	T3	70	male
TCGA-WQ-A9G7	low	G3	unknow	M0	unknow	T3	71	female
TCGA-BC-A10W	high	G3	unknow	unknow	unknow	T4	50	male
TCGA-BC-A10Y	high	G3	unknow	unknow	unknow	T4	76	male
TCGA-DD-A39Y	high	G3	stage I	M0	unknow	T1	67	male
TCGA-NI-A8LF	low	G3	stage I	unknow	unknow	T1	74	male
TCGA-WX-AA44	high	G3	stage I	unknow	unknow	T1	64	female
TCGA-G3-A7M6	high	G3	stage I	unknow	unknow	T1	60	female
TCGA-EP-A2KC	high	G3	stage I	unknow	unknow	T1	62	male
TCGA-BW-A5NQ	high	G3	stage I	unknow	unknow	T1	63	male
TCGA-BC-A69H	high	G3	stage II	M0	unknow	T2	64	male
TCGA-G3-A5SM	high	G3	stage II	M0	unknow	T2	58	male
TCGA-DD-A39V	high	G3	stage II	M0	unknow	T2	77	male
TCGA-RC-A6M6	high	G3	stage II	M0	unknow	T2	75	male
TCGA-ED-A7PY	low	G3	stage II	M0	unknow	T2	20	female
TCGA-BC-A217	high	G3	stage II	M0	unknow	T2	75	female
TCGA-ED-A7PX	high	G3	stage II	M0	unknow	T2	48	female
TCGA-DD-A114	high	G3	stage II	M0	unknow	T2	42	male
TCGA-UB-A7MB	high	G3	stage II	unknow	unknow	T2	24	male
TCGA-2Y-A9GY	high	G3	stage II	unknow	unknow	T2	64	female
TCGA-BC-A5W4	high	G3	stage III	M0	unknow	T3	69	male
TCGA-EP-A2KA	high	G3	stage III	unknow	unknow	T3	52	female
TCGA-DD-AADN	high	G4	stage I	unknow	unknow	T1	59	male
TCGA-HP-A5N0	low	unknow	unknow	M0	unknow	unknow	90	female
TCGA-BC-A10Q	low	unknow	unknow	unknow	unknow	T2	72	female
TCGA-MI-A75H	low	unknow	unknow	unknow	unknow	unknow	77	male
TCGA-FV-A3R2	high	unknow	stage I	unknow	unknow	T1	75	male
