# Supplementary material for: A prognostic model for Schistosoma japonicum infection-associated liver hepatocellular carcinoma: strengthening the connection through initial biological experiments
Source: Infect Agent Cancer. 2024 Mar 21;19:10. doi: 10.1186/s13027-024-00569-4 (PMC10956344; doi:10.1186/s13027-024-00569-4)
Supplement: Supplementary file 8 — Additional file 8. Table S2. Basic clinicopathological information of ICGC. [file 13027_2024_569_MOESM8_ESM.csv]

Supplementary Table2 Basic clinicopathological information of ICGC
	Risk	Gender	Stage	Age
DO50855	low	male	2	47
DO50857	high	male	2	72
DO50859	high	male	2	77
DO50850	low	male	3	74
DO50844	high	male	4	75
DO50845	low	male	3	72
DO50840	low	male	2	49
DO50839	low	female	3	47
DO50832	high	male	3	73
DO50829	high	male	3	78
DO50820	high	female	3	77
DO50822	high	male	2	66
DO50825	high	male	2	70
DO50817	low	male	2	75
DO50818	low	male	2	65
DO50819	low	female	2	72
DO50811	low	male	1	62
DO50813	low	male	2	56
DO50814	low	male	3	83
DO50815	high	male	3	62
DO50816	low	male	2	63
DO50806	high	male	4	70
DO50807	low	male	1	67
DO50808	high	male	2	68
DO50809	high	male	3	56
DO50800	low	male	2	74
DO50802	high	male	2	49
DO50803	low	female	1	62
DO50804	low	male	2	81
DO50805	low	male	2	72
DO50798	high	male	3	77
DO50799	high	female	2	66
DO50791	high	female	1	79
DO50793	low	male	4	76
DO50787	low	male	3	63
DO50789	low	female	2	73
DO50783	low	male	3	62
DO50785	high	male	4	37
DO50776	high	male	1	75
DO50778	low	male	4	60
DO50774	high	female	2	68
DO45287	high	male	1	74
DO45289	low	female	3	78
DO45283	low	male	3	60
DO45285	low	male	3	59
DO45279	low	male	3	67
DO45275	high	male	3	65
DO45277	high	male	3	64
DO45273	high	male	2	62
DO45281	low	male	4	83
DO45269	high	male	3	59
DO45265	high	male	3	73
DO45267	high	male	3	73
DO45261	low	male	3	74
DO45263	high	male	3	67
DO45257	high	male	3	46
DO45259	high	male	3	65
DO45253	low	male	2	50
DO45255	low	male	3	81
DO45251	low	female	2	57
DO45247	high	female	2	31
DO45249	high	male	1	57
DO45243	low	female	3	74
DO45245	low	female	2	75
DO45241	low	male	1	49
DO45239	high	male	2	42
DO45235	high	female	1	68
DO45237	high	male	2	58
DO45231	low	male	2	84
DO45233	low	male	3	83
DO45229	low	male	1	74
DO45225	low	male	1	69
DO45227	high	female	2	57
DO45221	high	female	4	75
DO45223	high	male	4	67
DO45217	high	female	3	69
DO45219	high	male	2	78
DO45213	high	male	1	58
DO45215	low	male	2	65
DO45211	low	male	3	76
DO45297	low	female	4	61
DO45299	high	female	1	70
DO45207	high	male	1	68
DO45209	low	male	4	70
DO45203	high	female	2	71
DO45205	high	female	2	67
DO45201	low	male	1	49
DO45169	high	male	3	74
DO45165	high	male	2	75
DO45167	low	male	2	67
DO45161	high	male	2	74
DO45163	low	male	2	76
DO45171	high	male	3	56
DO45159	high	male	3	65
DO45155	high	male	2	69
DO45157	high	male	2	62
DO45153	low	female	2	77
DO45149	low	female	2	70
DO45143	low	male	3	69
DO45145	high	male	3	78
DO45141	high	male	2	73
DO45137	low	male	1	38
DO45139	high	male	3	63
DO45133	low	male	3	64
DO45135	low	male	1	77
DO45131	high	male	4	53
DO45129	high	male	3	61
DO45125	low	male	3	58
DO45127	high	male	3	73
DO45121	low	male	3	61
DO45123	high	female	2	78
DO45119	high	male	3	74
DO45115	low	male	2	81
DO45117	high	female	2	73
DO45111	low	male	2	74
DO45113	high	male	3	58
DO45107	low	female	2	63
DO45109	low	male	2	63
DO45103	low	male	3	47
DO45105	low	male	1	61
DO45101	low	male	2	63
DO45199	high	female	2	86
DO45195	low	male	1	62
DO45197	low	male	2	51
DO45187	low	female	1	32
DO45189	high	female	2	85
DO45183	high	female	2	72
DO45185	high	male	2	89
DO45191	low	female	2	61
DO45193	high	female	4	68
DO45177	low	female	3	81
DO45179	high	female	2	78
DO45173	high	male	3	63
DO45175	high	male	2	74
DO45181	low	female	2	84
DO227643	low	male	2	79
DO45305	low	male	4	66
DO45307	high	female	4	54
DO45301	low	male	2	56
DO45303	low	female	3	62
DO227801	low	female	1	77
DO48761	high	male	2	55
DO48760	low	female	2	70
DO48759	low	male	3	73
DO48757	high	female	3	68
DO48751	high	male	2	68
DO48747	low	male	3	62
DO48746	low	male	3	76
DO48741	high	male	3	64
DO48743	high	female	2	69
DO48742	low	male	2	76
DO48737	high	male	1	52
DO48733	low	male	2	72
DO48736	low	female	1	76
DO48730	high	female	2	73
DO48732	high	male	3	73
DO48727	high	female	2	81
DO48728	high	female	2	74
DO48723	high	male	1	73
DO48725	high	male	1	66
DO48721	high	female	1	58
DO48720	high	female	2	62
DO48716	low	male	2	71
DO48715	high	female	2	58
DO48717	high	male	4	54
DO48712	low	male	2	50
DO48719	low	male	2	80
DO48704	high	female	3	68
DO48706	high	male	2	72
DO48701	low	male	2	78
DO48700	high	female	2	78
DO48679	high	male	2	72
DO48674	low	male	2	80
DO48677	low	male	3	58
DO48672	high	male	2	81
DO48697	high	female	2	64
DO48693	low	male	2	71
DO48695	high	male	2	77
DO48682	low	female	3	72
DO48681	high	male	2	57
DO45099	low	male	3	46
DO45095	low	male	2	66
DO45096	low	male	2	69
DO45097	low	male	3	69
DO45091	low	male	2	56
DO45092	high	male	4	62
DO45093	high	male	2	71
DO45094	low	male	3	76
DO23552	high	female	1	80
DO23551	low	male	3	73
DO23550	low	male	1	69
DO23539	low	male	1	77
DO23538	low	male	2	67
DO23537	high	male	2	79
DO23536	low	male	2	56
DO23535	low	male	1	67
DO23534	low	male	2	60
DO23533	low	male	2	61
DO23532	low	female	1	71
DO23531	low	female	3	78
DO23530	low	male	4	53
DO23549	high	male	3	74
DO23548	low	female	1	78
DO23547	low	male	1	74
DO23546	low	male	2	63
DO23545	low	male	2	67
DO23544	low	male	2	67
DO23543	low	male	2	63
DO23542	high	male	3	66
DO23541	low	male	2	65
DO23540	high	male	1	73
DO23517	low	male	2	62
DO23516	high	male	3	69
DO23515	high	male	2	71
DO23514	high	male	2	64
DO23513	high	male	3	76
DO23512	low	male	1	60
DO23511	high	female	3	83
DO23510	high	female	2	80
DO23519	high	male	3	65
DO23518	low	male	2	67
DO23528	high	female	2	45
DO23527	low	male	1	72
DO23526	high	male	3	66
DO23525	high	male	4	71
DO23524	high	female	2	71
DO23523	low	male	3	52
DO23521	high	male	3	63
DO23529	high	male	4	72
DO23509	high	male	3	60
DO23508	low	female	2	79
